# Supplementary material for: Movement-related coupling of human subthalamic nucleus spikes to cortical gamma
Source: eLife. 2020 Mar 11;9:e51956. doi: 10.7554/eLife.51956 (PMC7096181; doi:10.7554/eLife.51956)
Supplement: Source code 1. [file elife-51956-code1.zip]

Archive with 32 entries (27 files):
- eLife_code_data/
- eLife_code_data/functions/
- eLife_code_data/functions/cbrewer/
- eLife_code_data/functions/cbrewer/cbrewer.m
- eLife_code_data/functions/cbrewer/cbrewer_preview.jpg
- eLife_code_data/functions/cbrewer/colorbrewer.mat
- eLife_code_data/functions/cbrewer/interpolate_cbrewer.m
- eLife_code_data/functions/cbrewer/plot_brewer_cmap.m
- eLife_code_data/functions/getSignifClusters.m
- eLife_code_data/functions/permstats.m
- eLife_code_data/functions/stretchEvts.m
- eLife_code_data/matfiles/
- eLife_code_data/matfiles/Figures_and_corresponding_Files.txt
- eLife_code_data/matfiles/PLV_BEHAV_pkFrccontraGrip_contraGrip_ECoG_sites.mat
- eLife_code_data/matfiles/PLV_BEHAV_pkFrcipsiGrip_contraGrip_ECoG_sites.mat
- eLife_code_data/matfiles/PLV_BEHAV_pkVelcontraGrip_contraGrip_ECoG_sites.mat
- eLife_code_data/matfiles/PLV_BEHAV_pkVelipsiGrip_contraGrip_ECoG_sites.mat
- eLife_code_data/matfiles/PLV_BEHAV_RTcontraGrip_contraGrip_ECoG_sites.mat
- eLife_code_data/matfiles/PLV_BEHAV_RTipsiGrip_contraGrip_ECoG_sites.mat
- eLife_code_data/matfiles/POW_BEHAV_pkFrccontraGrip_contraGrip_ECoG_sites.mat
- eLife_code_data/matfiles/POW_BEHAV_pkFrcipsiGrip_contraGrip_ECoG_sites.mat
- eLife_code_data/matfiles/POW_BEHAV_pkVelcontraGrip_contraGrip_ECoG_sites.mat
- eLife_code_data/matfiles/POW_BEHAV_pkVelipsiGrip_contraGrip_ECoG_sites.mat
- eLife_code_data/matfiles/POW_BEHAV_RTcontraGrip_contraGrip_ECoG_sites.mat
- eLife_code_data/matfiles/POW_BEHAV_RTipsiGrip_contraGrip_ECoG_sites.mat
- eLife_code_data/matfiles/POW_contraGrip_contraGrip_ECoG_sites.mat
- eLife_code_data/matfiles/POW_contraGrip_ipsiGrip_ECoG_sites.mat
- eLife_code_data/matfiles/POW_ipsiGrip_contraGrip_ECoG_sites.mat
- eLife_code_data/matfiles/POW_ipsiGrip_ipsiGrip_ECoG_sites.mat
- eLife_code_data/matfiles/RiLe_Cue_to_GoSignal_n=28.mat
- eLife_code_data/plots/
- eLife_code_data/plot_timeFreq_Effects.m
