# Supplementary material for: Movement-related coupling of human subthalamic nucleus spikes to cortical gamma
Source: eLife. 2020 Mar 11;9:e51956. doi: 10.7554/eLife.51956 (PMC7096181; doi:10.7554/eLife.51956)
Supplement: Source code 1. [file elife-51956-code1.zip › eLife_code_data/matfiles/Figures_and_corresponding_Files.txt]

Figure 3: 
PLV_contraGrip_contraGrip_ECoG_sites.mat
PLV_ipsiGrip_contraGrip_ECoG_sites.mat
POW_contraGrip_contraGrip_ECoG_sites.mat
POW_ipsiGrip_contraGrip_ECoG_sites.mat

Figure 4:
PLV_BEHAV_RTcontraGrip_contraGrip_ECoG_sites.mat
PLV_BEHAV_RTipsiGrip_contraGrip_ECoG_sites.mat
POW_BEHAV_RTcontraGrip_contraGrip_ECoG_sites.mat
POW_BEHAV_RTipsiGrip_contraGrip_ECoG_sites.mat

Figure 3 � figure supplement 5:
PLV_contraGrip_ipsiGrip_ECoG_sites.mat
PLV_ipsiGrip_ipsiGrip_ECoG_sites.mat
POW_contraGrip_ipsiGrip_ECoG_sites.mat
POW_ipsiGrip_ipsiGrip_ECoG_sites.mat


Figure 4 � figure supplement 2:
PLV_BEHAV_pkFrccontraGrip_contraGrip_ECoG_sites.mat
PLV_BEHAV_pkFrcipsiGrip_contraGrip_ECoG_sites.mat

PLV_BEHAV_pkVelcontraGrip_contraGrip_ECoG_sites.mat
PLV_BEHAV_pkVelcontraGrip_ipsiGrip_ECoG_sites.mat

POW_BEHAV_pkFrccontraGrip_contraGrip_ECoG_sites.mat
POW_BEHAV_pkFrcipsiGrip_contraGrip_ECoG_sites.mat

POW_BEHAV_pkVelcontraGrip_contraGrip_ECoG_sites.mat
POW_BEHAV_pkVelipsiGrip_contraGrip_ECoG_sites.mat
